# Supplementary material for: Elucidating Carfilzomib’s Induced Cardiotoxicity in an In Vivo Model of Aging: Prophylactic Potential of Metformin
Source: Int J Mol Sci. 2021 Oct 11;22(20):10956. doi: 10.3390/ijms222010956 (PMC8537073; doi:10.3390/ijms222010956)
Supplement: Supplementary file 1 [file ijms-22-10956-s001.zip]

Archive with 1 entries (1 files):
- ijms-1387671-supplementary.pdf
